# Supplementary material for: Hypertensive disorders of pregnancy: incidence, anthropometric, hemodynamic, and urinary trajectories in a Colombian cohort
Source: Front Physiol. 2026 Jul 13;17:1856926. doi: 10.3389/fphys.2026.1856926 (PMC13402200; doi:10.3389/fphys.2026.1856926)
Supplement: Supplementary file 1 [file SupplementaryFile1.zip]

Archive with 4 entries (3 files):
- Supplementary figures/
- Supplementary figures/Supplementary Figure 1A.eps
- Supplementary figures/Supplementary figure 2.eps
- Supplementary figures/Supplementary figure 1B.eps
